# Supplementary material for: Finite Element Analysis of a New Non-Engaging Abutment System for Three-Unit Implant-Supported Fixed Dental Prostheses
Source: Bioengineering (Basel). 2022 Sep 20;9(10):483. doi: 10.3390/bioengineering9100483 (PMC9598935; doi:10.3390/bioengineering9100483)
Supplement: Supplementary file 1 [file bioengineering-09-00483-s001.zip]

Archive with 1 entries (1 files):
- bioengineering-1902181-supplementary.pdf
